# Supplementary material for: In-Situ Synthesis of TiO2@GO Nanosheets for Polymers Degradation in a Natural Environment
Source: Polymers (Basel). 2021 Jun 30;13(13):2158. doi: 10.3390/polym13132158 (PMC8272197; doi:10.3390/polym13132158)
Supplement: Supplementary file 1 [file polymers-13-02158-s001.zip]

Archive with 1 entries (1 files):
- polymers-1212716-supplementary.pdf
